# Supplementary material for: A neuregulin-like ligand and EGF receptor underpin Echinococcus multilocularis development
Source: Front Cell Infect Microbiol. 2026 Feb 20;16:1742233. doi: 10.3389/fcimb.2026.1742233 (PMC12963305; doi:10.3389/fcimb.2026.1742233)
Supplement: Supplementary file 1 [file Table1.xlsx]

## Sheet: Legend
Table S1
Listed are primer sequences for cloning procedures (Cloning), in situ hybridization (WISH), and qRT-PCR (qRT-PCR)
as well as accession numbers for receptors (Receptor accession) and Ligands (Ligand accession) used in this study.

## Sheet: Cloning
Cloning procedures
plasmid name	primer name	5'-sequence-3'
pCRTM-XL-2-TOPO	CD3-RT	ATC TCT TGA AAG GAT CCT GCA GGT
pSec-Tag2/Hygro in general	pSTH_Seq_Fw	GCTCGAGGAGGGCCCGAA
pSec-Tag2/Hygro in general	pSTH_Seq_Rev	CTGGGCCGCGTCACCAGT
pSec-Tag2/Hygro-EmER1	STHEmER1-Fwd	CCACTGGTGACGCGGCCCAGTTTAAGCTATCCCTTGCCCC
pSec-Tag2/Hygro-EmER1	STHEmER1-Rev	TGTTCGGGCCCTCCTCGAGCGTAGAAATGAAGTTGCTTGGCGC
pSec-Tag2/Hygro-EmER1	EmER1seq3529Rev	TCCAGACATCGGTTTTGTGA
pSec-Tag2/Hygro-EmER2	STHEmER2-Fwd	CCACTGGTGACGCGGCCCAGTTTGTAACAGATGTAGGAAAATATC
pSec-Tag2/Hygro-EmER2	STHEmER2-Rev	TGTTCGGGCCCTCCTCGAGCCAAGTCAGTGGCATCAGTAGA
pSec-Tag2/Hygro-EmER2	EmER2seq3357Rev	CCAGTGAGTGCTGCGATAAA
pSec-Tag2/Hygro-EmER3	STHEmER3-Fwd	CCACTGGTGACGCGGCCCAGGCTGAAGATTTCCCTACCATTG
pSec-Tag2/Hygro-EmER3	STHEmER3-Rev	TGTTCGGGCCCTCCTCGAGCAGCAACCTCCTCTGGTTCAGC
pSec-Tag2/Hygro-EmER3	EmER3seq3753Rev	CTGCGCAAATAAGTCGTCAA
pSec-Tag2/Hygro-EmER1/pGBKT7_SP_OST1_EmER1_NubG	EmER1seq1590Fwd	CTGTGTCTCCGATTGCTCTG
pSec-Tag2/Hygro-EmER1/pGBKT7_SP_OST1_EmER1_NubG	EmER1cpRev1776Rev	GCATTTGTGCCACTTGTTTCATTGAAAGTGGC
pSec-Tag2/Hygro-EmER2/pGBKT7_SP_OST1_EmER2_NubG	EmER2seq1530Fwd	TCGTCGTGAAGATTGTCTGC
pSec-Tag2/Hygro-EmER2/pGBKT7_SP_OST1_EmER2_NubG	EmER2cp1735Rev	GCGGTCATGGGGTTGCTCTGAGGTGGCAATG
pSec-Tag2/Hygro-EmER2/pGBKT7_SP_OST1_EmER2_NubG	EmER3seq1256Fwd	GCTTGGCCTGCAGAAGATAC
pSec-Tag2/Hygro-EmER3/pGBKT7_SP_OST1_EmER3_NubG	EmER3cp1810Rev	TTGTCCGTTCCAACATAGAGAACACCCGTTATTTC
pGAD SP-WBP1_cloning_linker_TMP_Cub_ GAL4	LigSeqFwd	ccaagcatacaatcaactccaa
pGAD SP-WBP1_cloning_linker_TMP_Cub_ GAL4	LigSeqRev	gcggtctggaaggatgaat
pGAD SP-WBP1_EmEGF_linker_TMP_Cub_ GAL4	LigEmEGF-Fwd	gcaggtgtacttcaactcccTCTACGATCCGGCCGCGT
pGAD SP-WBP1_EmEGF_linker_TMP_Cub_ GAL4	LigEmEGF-Rev	ccggtcgtaccagatcccccAACTTCGTCCTCTATTTCGAAGGCC
pGAD SP-WBP1_EmNRG_linker_TMP_Cub_ GAL4	LigEmNRG-Fwd	gcaggtgtacttcaactcccGCCATGGAATCCAGAGATTTG
pGAD SP-WBP1_EmNRG_linker_TMP_Cub_ GAL4	LigEmNRG-Rev	ccggtcgtaccagatcccccTTGCAACCAAATGGTATTCG
pGAD SP-WBP1_HsEGF_linker_TMP_Cub_ GAL4	LigHsEGF-Fwd	gcaggtgtacttcaactcccAATAGTGACTCTGAATGTCCCCTG
pGAD SP-WBP1_HsEGF_linker_TMP_Cub_ GAL4	LigHsEGF-Rev	ccggtcgtaccagatcccccGCGCAGTTCCCACCACTTC
pGBKT7_SP_OST1_cloning_NubG	RecepSeqFwd	cttgaagcaagcctcctgaa
pGBKT7_SP_OST1_cloning_NubG	RecepSeqRev	cattccttgtcttgaattttcg
pGBKT7_SP_OST1_EmER1_NubG	RecEmER1-Fwd	agcccatggcttcaactcccTTTAAGCTATCCCTTGCC
pGBKT7_SP_OST1_EmER1_NubG	RecEmER1-Rev	gatccaccttctaggatcccGCGTTTGGCCTTGTAATTG
pGBKT7_SP_OST1_EmER2_NubG	RecEmER2-Fwd	agcccatggcttcaactcccTTTGTAACAGATGTAGGAAAATATCGAG
pGBKT7_SP_OST1_EmER2_NubG	RecEmER2-Rev	gatccaccttctaggatcccTTTGTGGCGCCCTTTGTAG
pGBKT7_SP_OST1_EmER3_NubG	RecEmER3-Fwd	agcccatggcttcaactcccGCTGAAGATTTCCCTACC
pGBKT7_SP_OST1_EmER3_NubG	RecEmER3-Rev	gatccaccttctaggatcccAATTACAATGCGAGAGCAC
pGBKT7_SP_OST1_HER1_NubG	RecHER1-Fwd	agcccatggcttcaactcccCTGGAAGAGAAGAAAGTGTGCC
pGBKT7_SP_OST1_HER1_NubG	RecHER1-Rev	gatccaccttctaggatcccCACGATGTGTCTCCGCCG
pGBKT7_SP_OST1_HER1_NubG	HER1Seq817Fwd	CGGAACTACGTGGTCACAGA
pJet1.2 based in general	T7 Plus2	AGA AGA GTA ATA CGA CTC ACT ATA GG
pJet1.2 based in general	5-Sp6+pJet1.2 Rev-3	ATA ATT TAG GTG ACACTA TAG AAC ATC GAT TTT CCA TGG CAG
pJet-EmNRG_fulllength	EmNRGfulllengthFwd	ATGATGGCTATATTTGTATTAGTC
pJet-EmNRG_fulllength	EmNRGfulllengthRev	CTACAAGAAATTGGGATTTTC
Probes for in situ hybridization
pJet-EmER1	EmER1insituFwd	GTTCCCTGTGCAAAAACTC
pJet-EmER1	EmER1insituRev	CAGAGACGCTAAACACTTGG
pJet-EmER2	EmER2insituFwd	CACTTGCAGCCTCTTTTC
pJet-EmER2	EmER2insituRev	CTTCGTCTCTATGGTCGG
pJet-EmER3	EmER3insituFwd	cgccaccttattcaatatc
pJet-EmER3	EmER3insituRev	ggtgttgtacttgtgaaacttc
pJet-EmNRG_insitu	EmNRGinsituFwd	TCGTACCAGTGGAATCGTTTT
pJet-EmNRG_insitu	EmNRGinsituRev	CGTCTACCTCCTGCTCTTCG

## Sheet: WISH
Probes for in situ hybridization
Plasmid	Primer name	sequence (5' > 3')
pJet-EmER1	EmER1insituFwd	GTTCCCTGTGCAAAAACTC
pJet-EmER1	EmER1insituRev	CAGAGACGCTAAACACTTGG
pJet-EmER2	EmER2insituFwd	CACTTGCAGCCTCTTTTC
pJet-EmER2	EmER2insituRev	CTTCGTCTCTATGGTCGG
pJet-EmER3	EmER3insituFwd	cgccaccttattcaatatc
pJet-EmER3	EmER3insituRev	ggtgttgtacttgtgaaacttc
pJet-EmNRG_insitu	EmNRGinsituFwd	TCGTACCAGTGGAATCGTTTT
pJet-EmNRG_insitu	EmNRGinsituRev	CGTCTACCTCCTGCTCTTCG

## Sheet: qRT-PCR
Primers for qRT-PCR
Gene	forward primer (5' > 3')	reverse primer (5' > 3')	amplicon size	efficiency
em-nrg	CGACTCAAGAAATGCAAATTCATCTG	TGCTGCAATAATGTAAGTCG	142 bp	1.95
emer1	GGTGGTGGTGCATCGACA	CGACTATGCTCTAAGACAGGGAAGG	110 bp	1.95
emer2	TGGGCCTATGGTGTGACTCTATG	GGTAGGCCTCGAGAGTGCAG	142 bp	1.9
emer3	GCCTACGGTGTGACTCTGTGG	ACTTGTGGTCATCGGTTGGA	126 bp	1.9
elp	TGATGAAAGTGAAGCCAAGGAACTTGAG	TTCGTCTGGAGCGTCTCATTCTTAGAG	102 bp	2

## Sheet: Receptor accession
Human protein	Human UniProt ID
HER1	P00533
HER2	P04626
HER3	P21860
HER4	Q15303
Platyhelminth species	Platyhelminth protein	Platyhelminth UniProt ID	WormBase ParaSite ID	GenBank ID
Echinococcus multilocularis	EmER1	A0A087VXU7	EmuJ_000075800	AJ515524
Echinococcus multilocularis	EmER2	A0A0S4MP42	EmuJ_000617300	PP616682
Echinococcus multilocularis	EmER3	A0A068YB41	EmuJ_000969600	PP616683
Schistosoma mansoni	SER	A0A3Q0KJB8	Smp_093930 / Smp_165470

## Sheet: Ligand accession
Human protein	Human UniProt ID
HsNRG1	Q02297
HsNRG2	O14511
HsNRG3	P56975
HsNRG4	Q8WWG1
HsEGF	P01133
HsTGFA	P01135
HsHBEGF	Q99075
HsAREG	P15514
HsBTC	P35070
HsEREG	O14944
HsEPGN	Q6UW88
Platyhelminth species	Platyhelminth protein	Platyhelminth UniProt ID	WormBase ParaSite ID	GenBank ID
Schmidtea mediterranea		A0A1B1ACX9	h1SMcG0020891
Schmidtea mediterranea		A0A1B1ACY2	h2SMcG0000358
Schmidtea mediterranea		A0A1B1ACY3	h1SMcG0011666
Schmidtea mediterranea		A0A1B1ACY5	h2SMcG0014530
Echinococcus multilocularis	EmNRG	A0A087VYF8	EmuJ_000090400	PP616684
Echinococcus multilocularis	EmEGF1	A0A068Y670	EmuJ_000753300	PQ757332
Schistosoma mansoni	SmaNRG	A0A3Q0KMS8	Smp_136660
Schmidtea mediterranea	SmeNRG	A0A172MAV5 / A0A161HX36 / A0A1B1ACX5 / A0A1B1ACX7 / A0A1B1ACX8 / A0A1B1ACY0 / A0A1B1ACY1	h1SMcG0014188 / h2SMcG0016877 / h1SMcG0022115 / h1SMcG0016670 / h2SMcG0000456 / mk4.000428.00 / h2SMcG0007982
